# Supplementary material for: Deep learning for detecting depression in individuals with and without alexithymia
Source: Commun Med (Lond). 2026 Jan 16;6:123. doi: 10.1038/s43856-026-01393-0 (PMC12917275; doi:10.1038/s43856-026-01393-0)
Supplement: Supplementary file 2 — Supplementary Data 1 [file 43856_2026_1393_MOESM2_ESM.xlsx]

## Sheet: Sheet1
Participant	Sex	Age	Alexithymia_Group	HADSD_score_centered	HAMD_Depression
1	Female	46	With Alexithymia	0.51341	With Depression
2	Male	68	NA	NA	Without Depression
3	Female	59	NA	NA	Without Depression
4	Female	57	Possible Alexithymia	5.51341	With Depression
5	Male	64	NA	NA	Without Depression
6	Male	57	Without Alexithymia	-4.48659	Without Depression
7	Female	52	Possible Alexithymia	3.51341	With Depression
8	Female	62	With Alexithymia	2.51341	With Depression
9	Male	49	NA	NA	With Depression
10	Female	49	NA	-6.48659	With Depression
11	Female	39	With Alexithymia	4.51341	With Depression
12	Female	40	Without Alexithymia	-6.48659	Without Depression
13	Male	50	NA	-4.48659	Without Depression
14	Female	50	Possible Alexithymia	-4.48659	Without Depression
15	Female	64	Possible Alexithymia	6.51341	With Depression
16	Male	38	Without Alexithymia	-4.48659	With Depression
17	Male	63	Without Alexithymia	-2.48659	Without Depression
18	Female	53	Possible Alexithymia	7.51341	Without Depression
19	Female	41	Without Alexithymia	-0.48659	Without Depression
20	Female	59	Possible Alexithymia	4.51341	With Depression
21	Female	57	Without Alexithymia	-6.48659	Without Depression
22	Male	60	Without Alexithymia	-2.48659	Without Depression
23	Female	37	Without Alexithymia	-4.48659	Without Depression
24	Female	52	Possible Alexithymia	6.51341	With Depression
25	Female	53	Possible Alexithymia	6.51341	With Depression
26	Female	35	NA	NA	Without Depression
27	Male	55	Without Alexithymia	-5.48659	Without Depression
28	Male	59	Without Alexithymia	0.51341	With Depression
29	Female	58	Without Alexithymia	-6.48659	Without Depression
30	Female	59	NA	4.51341	Without Depression
31	Male	46	NA	NA	With Depression
32	Female	57	With Alexithymia	10.5134	Without Depression
33	Female	55	With Alexithymia	7.51341	With Depression
34	Female	63	With Alexithymia	-0.48659	With Depression
35	Female	58	Without Alexithymia	1.51341	Without Depression
36	Male	56	With Alexithymia	7.51341	With Depression
37	Male	60	Without Alexithymia	-2.48659	Without Depression
38	Female	32	Possible Alexithymia	6.51341	With Depression
39	Female	59	Without Alexithymia	-3.48659	Without Depression
40	Male	56	Without Alexithymia	-2.48659	Without Depression
41	Female	56	Possible Alexithymia	2.51341	With Depression
42	Female	26	Without Alexithymia	-1.48659	With Depression
43	Male	65	Possible Alexithymia	0.51341	Without Depression
44	Female	52	NA	NA	Without Depression
45	Male	64	Possible Alexithymia	0.51341	Without Depression
46	Male	25	Without Alexithymia	-3.48659	Without Depression
47	Female	47	With Alexithymia	0.51341	With Depression
48	Male	51	NA	NA	With Depression
49	Female	50	Possible Alexithymia	0.51341	Without Depression
50	Female	56	With Alexithymia	1.51341	With Depression
51	Male	49	With Alexithymia	0.51341	With Depression
52	Male	66	NA	8.51341	With Depression
53	Female	31	With Alexithymia	4.51341	Without Depression
54	Female	41	With Alexithymia	2.51341	With Depression
55	Male	62	NA	-1.48659	Without Depression
56	Female	42	Without Alexithymia	-4.48659	Without Depression
57	Female	63	NA	4.51341	With Depression
58	Male	56	NA	NA	Without Depression
59	Male	53	With Alexithymia	12.5134	With Depression
60	Female	67	NA	-3.48659	Without Depression
61	Female	45	Without Alexithymia	6.51341	With Depression
62	Male	37	Without Alexithymia	2.51341	Without Depression
63	Female	61	NA	NA	Without Depression
64	Female	58	With Alexithymia	1.51341	With Depression
65	Female	49	Possible Alexithymia	4.51341	With Depression
66	Female	39	Without Alexithymia	-6.48659	Without Depression
67	Male	62	Possible Alexithymia	-3.48659	Without Depression
68	Female	59	Without Alexithymia	-3.48659	Without Depression
69	Male	38	With Alexithymia	0.51341	With Depression
70	Female	56	Without Alexithymia	-4.48659	Without Depression
71	Female	67	NA	0.51341	Without Depression
72	Female	63	With Alexithymia	-2.48659	With Depression
73	Female	60	NA	12.5134	With Depression
74	Female	64	Possible Alexithymia	-3.48659	Without Depression
75	Male	42	Without Alexithymia	-0.48659	Without Depression
76	Male	57	Without Alexithymia	4.51341	Without Depression
77	Female	61	Possible Alexithymia	-0.48659	With Depression
78	Male	65	NA	NA	Without Depression
79	Female	39	With Alexithymia	3.51341	With Depression
80	Female	70	NA	7.51341	With Depression
81	Female	59	Without Alexithymia	-2.48659	Without Depression
82	Female	62	NA	NA	Without Depression
83	Male	63	NA	-3.48659	Without Depression
84	Male	61	NA	NA	Without Depression
85	Male	50	NA	NA	Without Depression
86	Male	44	Possible Alexithymia	7.51341	With Depression
87	Male	59	Without Alexithymia	-6.48659	Without Depression
88	Female	61	Without Alexithymia	-3.48659	Without Depression
89	Female	54	Without Alexithymia	2.51341	With Depression
90	Female	64	Without Alexithymia	-2.48659	With Depression
91	Male	59	NA	-2.48659	Without Depression
92	Male	67	NA	5.51341	Without Depression
93	Female	38	Possible Alexithymia	3.51341	With Depression
94	Female	49	Possible Alexithymia	-1.48659	Without Depression
95	Male	53	Possible Alexithymia	4.51341	With Depression
96	Male	27	Without Alexithymia	-2.48659	Without Depression
97	Male	58	Possible Alexithymia	-6.48659	Without Depression
98	Female	44	NA	NA	With Depression
99	Male	52	Without Alexithymia	2.51341	Without Depression
100	Male	59	Without Alexithymia	-4.48659	Without Depression
101	Female	57	With Alexithymia	4.51341	Without Depression
102	Male	46	Possible Alexithymia	4.51341	With Depression
103	Male	56	Without Alexithymia	-3.48659	Without Depression
104	Female	46	NA	-1.48659	Without Depression
105	Male	50	NA	0.51341	With Depression
106	Female	42	With Alexithymia	3.51341	Without Depression
107	Female	50	Without Alexithymia	0.51341	Without Depression
108	Female	48	NA	NA	With Depression
109	Female	64	NA	-2.48659	Without Depression
110	Male	45	With Alexithymia	1.51341	With Depression
111	Female	61	Possible Alexithymia	-1.48659	Without Depression
112	Female	39	Without Alexithymia	-2.48659	Without Depression
113	Male	60	Without Alexithymia	-6.48659	Without Depression
114	Male	58	With Alexithymia	6.51341	Without Depression
115	Female	62	With Alexithymia	5.51341	Without Depression
116	Male	46	With Alexithymia	2.51341	With Depression
117	Female	38	Without Alexithymia	-2.48659	Without Depression
118	Female	44	NA	NA	With Depression
119	Male	62	NA	8.51341	With Depression
120	Male	43	Possible Alexithymia	-2.48659	Without Depression
121	Female	42	Without Alexithymia	-5.48659	Without Depression
122	Male	55	Possible Alexithymia	6.51341	Without Depression
123	Female	64	NA	-5.48659	Without Depression
124	Male	62	With Alexithymia	5.51341	With Depression
125	Female	65	With Alexithymia	-1.48659	With Depression
126	Male	62	NA	NA	Without Depression
127	Female	46	With Alexithymia	7.51341	With Depression
128	Male	60	Possible Alexithymia	-4.48659	Without Depression
129	Male	22	NA	NA	Without Depression
130	Female	60	Possible Alexithymia	-2.48659	Without Depression
131	Male	58	With Alexithymia	6.51341	With Depression
132	Female	66	NA	-0.48659	With Depression
133	Female	34	NA	NA	Without Depression
134	Female	38	Without Alexithymia	-2.48659	Without Depression
135	Female	26	Without Alexithymia	-2.48659	With Depression
136	Male	53	NA	NA	Without Depression
137	Female	60	Without Alexithymia	5.51341	Without Depression
138	Male	59	Without Alexithymia	-6.48659	Without Depression
139	Female	41	Without Alexithymia	4.51341	With Depression
140	Male	51	Possible Alexithymia	-2.48659	With Depression
141	Male	22	Without Alexithymia	-4.48659	Without Depression
142	Male	41	NA	-0.48659	Without Depression
143	Male	64	Without Alexithymia	-4.48659	Without Depression
144	Female	32	Without Alexithymia	-6.48659	Without Depression
145	Male	63	Possible Alexithymia	-0.48659	Without Depression
146	Female	61	Without Alexithymia	-2.48659	With Depression
147	Female	27	Without Alexithymia	-5.48659	Without Depression
148	Male	51	With Alexithymia	13.5134	With Depression
149	Male	51	NA	NA	Without Depression
150	Female	61	Possible Alexithymia	0.51341	Without Depression
151	Female	19	With Alexithymia	1.51341	With Depression
152	Male	29	Without Alexithymia	-6.48659	Without Depression
153	Male	28	Without Alexithymia	-1.48659	Without Depression
154	Female	73	NA	-0.48659	With Depression
155	Female	54	Without Alexithymia	-3.48659	Without Depression
156	Male	62	NA	NA	With Depression
157	Female	63	Without Alexithymia	-5.48659	Without Depression
158	Male	37	With Alexithymia	1.51341	With Depression
159	Male	43	Without Alexithymia	-1.48659	Without Depression
160	Female	56	Without Alexithymia	1.51341	Without Depression
161	Female	48	With Alexithymia	1.51341	Without Depression
162	Female	63	Possible Alexithymia	9.51341	With Depression
163	Female	54	Without Alexithymia	-2.48659	Without Depression
164	Male	46	With Alexithymia	1.51341	Without Depression
165	Female	41	With Alexithymia	6.51341	Without Depression
166	Female	48	Without Alexithymia	-5.48659	Without Depression
167	Female	52	NA	-3.48659	Without Depression
168	Female	58	Without Alexithymia	-2.48659	Without Depression
169	Female	60	Without Alexithymia	-3.48659	Without Depression
170	Female	64	Without Alexithymia	-6.48659	Without Depression
171	Female	29	Without Alexithymia	-0.48659	With Depression
172	Female	66	NA	-3.48659	Without Depression
173	Female	60	Without Alexithymia	0.51341	Without Depression
174	Male	62	Possible Alexithymia	6.51341	With Depression
175	Female	53	Possible Alexithymia	-2.48659	Without Depression
176	Male	28	Without Alexithymia	-3.48659	Without Depression
177	Female	30	Possible Alexithymia	0.51341	Without Depression
178	Female	52	Without Alexithymia	-1.48659	Without Depression
179	Male	70	NA	-5.48659	Without Depression
180	Male	61	Without Alexithymia	5.51341	With Depression
181	Female	63	Possible Alexithymia	-1.48659	Without Depression
182	Male	33	NA	NA	Without Depression
183	Male	60	Possible Alexithymia	-1.48659	Without Depression
184	Female	62	Without Alexithymia	-0.48659	Without Depression
185	Male	37	Without Alexithymia	-4.48659	Without Depression
186	Female	57	Without Alexithymia	-5.48659	Without Depression
187	Female	54	Possible Alexithymia	0.51341	Without Depression
188	Male	46	NA	-0.48659	With Depression
189	Male	62	Without Alexithymia	-4.48659	Without Depression
190	Female	70	NA	0.51341	Without Depression
191	Male	56	Possible Alexithymia	1.51341	Without Depression
192	Female	65	NA	NA	With Depression
193	Female	66	NA	-2.48659	With Depression
194	Male	52	NA	NA	Without Depression
195	Female	63	NA	NA	Without Depression
196	Female	49	Without Alexithymia	-2.48659	Without Depression
197	Female	59	Without Alexithymia	-2.48659	Without Depression
198	Male	35	With Alexithymia	2.51341	With Depression
199	Female	55	Without Alexithymia	-1.48659	Without Depression
200	Female	32	Possible Alexithymia	0.51341	Without Depression
201	Female	56	Without Alexithymia	-3.48659	Without Depression
202	Female	51	With Alexithymia	6.51341	Without Depression
203	Male	36	Without Alexithymia	-3.48659	Without Depression
204	Male	61	With Alexithymia	3.51341	With Depression
205	Male	70	NA	NA	Without Depression
206	Female	61	Without Alexithymia	-1.48659	Without Depression
207	Female	51	Without Alexithymia	-6.48659	Without Depression
208	Male	54	Without Alexithymia	-0.48659	Without Depression
209	Male	58	Possible Alexithymia	0.51341	Without Depression
210	Female	73	NA	0.51341	With Depression
211	Female	54	NA	1.51341	With Depression
212	Male	63	NA	NA	Without Depression
213	Male	64	Without Alexithymia	-5.48659	Without Depression
214	Male	53	NA	NA	With Depression
215	Female	46	NA	0.51341	With Depression
216	Male	56	Without Alexithymia	-3.48659	Without Depression
217	Male	57	Possible Alexithymia	-3.48659	Without Depression
218	Female	62	Without Alexithymia	-5.48659	Without Depression
219	Female	37	Possible Alexithymia	-1.48659	Without Depression
220	Female		NA	NA	With Depression
221	Male	37	Possible Alexithymia	3.51341	Without Depression
222	Male	65	Without Alexithymia	-0.48659	Without Depression
223	Female	59	NA	-1.48659	Without Depression
224	Female	61	NA	1.51341	With Depression
225	Female	58	Possible Alexithymia	3.51341	Without Depression
226	Female	60	Possible Alexithymia	-2.48659	With Depression
227	Female	47	Without Alexithymia	-0.48659	With Depression
228	Female	50	NA	NA	With Depression
229	Male	71	NA	3.51341	Without Depression
230	Male	59	Possible Alexithymia	0.51341	Without Depression
231	Male	63	Without Alexithymia	-1.48659	Without Depression
232	Female	63	NA	0.51341	With Depression
233	Male	58	Without Alexithymia	-6.48659	Without Depression
234	Female	65	Without Alexithymia	1.51341	Without Depression
235	Female	59	Possible Alexithymia	2.51341	With Depression
236	Female	59	With Alexithymia	-3.48659	Without Depression
237	Female	63	NA	0.51341	With Depression
238	Female	52	NA	NA	With Depression
239	Female	59	Without Alexithymia	-3.48659	Without Depression
240	Female	30	Without Alexithymia	-2.48659	Without Depression
241	Female	58	Without Alexithymia	-2.48659	Without Depression
242	Male	64	Possible Alexithymia	-1.48659	Without Depression
243	Male	54	Without Alexithymia	-5.48659	Without Depression
244	Male	60	Possible Alexithymia	-0.48659	Without Depression
245	Male	64	With Alexithymia	1.51341	With Depression
246	Male	35	With Alexithymia	8.51341	Without Depression
247	Male	62	Without Alexithymia	-6.48659	Without Depression
248	Female	46	Without Alexithymia	-5.48659	Without Depression
249	Female	58	With Alexithymia	0.51341	With Depression
250	Female	52	Without Alexithymia	-3.48659	Without Depression
251	Female	55	Without Alexithymia	5.51341	Without Depression
252	Female	63	Without Alexithymia	0.51341	With Depression
253	Female	27	Without Alexithymia	-1.48659	Without Depression
254	Male	53	NA	-0.48659	Without Depression
255	Female	57	With Alexithymia	10.5134	Without Depression
256	Female	63	Possible Alexithymia	-0.48659	Without Depression
257	Male	67	NA	NA	With Depression
258	Female	64	With Alexithymia	9.51341	With Depression
259	Female	65	NA	NA	Without Depression
260	Male	47	Without Alexithymia	-3.48659	Without Depression
261	Female	68	NA	0.51341	With Depression
262	Male	62	With Alexithymia	0.51341	With Depression
263	Male	64	NA	2.51341	With Depression
264	Female	39	Without Alexithymia	-0.48659	With Depression
265	Male	61	NA	-5.48659	Without Depression
266	Male	60	Possible Alexithymia	6.51341	With Depression
267	Male	38	Without Alexithymia	0.51341	Without Depression
268	Female	59	Possible Alexithymia	12.5134	With Depression
269	Female	61	Without Alexithymia	-0.48659	With Depression
270	Male	27	Without Alexithymia	-5.48659	Without Depression
271	Female	57	Without Alexithymia	-6.48659	Without Depression
272	Male	60	NA	NA	With Depression
273	Female	31	Possible Alexithymia	-5.48659	With Depression
274	Male	62	Possible Alexithymia	1.51341	Without Depression
275	Female	49	Without Alexithymia	-4.48659	Without Depression
276	Female	59	With Alexithymia	2.51341	With Depression
277	Male	59	NA	-1.48659	Without Depression
278	Male	71	NA	5.51341	Without Depression
279	Female	66	NA	2.51341	With Depression
280	Male	47	Without Alexithymia	-0.48659	Without Depression
281	Female	58	NA	NA	With Depression
282	Female	56	With Alexithymia	3.51341	With Depression
283	Female	37	With Alexithymia	2.51341	With Depression
284	Female	63	With Alexithymia	1.51341	With Depression
285	Male	33	With Alexithymia	5.51341	Without Depression
286	Male	63	Without Alexithymia	-2.48659	Without Depression
287	Male	50	NA	-6.48659	With Depression
288	Female	61	Without Alexithymia	-2.48659	With Depression
289	Male	65	Without Alexithymia	-3.48659	With Depression
290	Female	65	With Alexithymia	-6.48659	Without Depression
291	Female	67	NA	6.51341	With Depression
292	Male	51	NA	-0.48659	Without Depression
293	Female	41	Without Alexithymia	-2.48659	Without Depression
294	Male	50	Possible Alexithymia	10.5134	With Depression
295	Male	50	NA	NA	Without Depression
296	Female	69	NA	-0.48659	With Depression
297	Male	64	Without Alexithymia	-5.48659	Without Depression
298	Female	67	NA	-1.48659	Without Depression
299	Male	45	With Alexithymia	3.51341	With Depression
